# Supplementary material for: Plant-Derived Nanovesicles from Soaked Rice Water: A Novel and Sustainable Platform for the Delivery of Natural Anti-Oxidant γ-Oryzanol
Source: Antioxidants (Basel). 2025 Jun 12;14(6):717. doi: 10.3390/antiox14060717 (PMC12189669; doi:10.3390/antiox14060717)
Supplement: Supplementary file 1 [file antioxidants-14-00717-s001.zip]

Archive with 1 entries (1 files):
- antioxidants-3671234-supplementary.pdf
